# Supplementary material for: Specialized Large Language Model Outperforms Neurologists at Complex Diagnosis in Blinded Case-Based Evaluation
Source: Brain Sci. 2025 Mar 27;15(4):347. doi: 10.3390/brainsci15040347 (PMC12025783; doi:10.3390/brainsci15040347)
Supplement: Supplementary file 1 [file brainsci-15-00347-s001.zip]

Archive with 1 entries (1 files):
- brainsci-3540476-supplementary.pdf
